# Supplementary material for: Cancellation of outpatient appointments in patients with attention-deficit/hyperactivity disorder
Source: PLoS One. 2021 Nov 19;16(11):e0260431. doi: 10.1371/journal.pone.0260431 (PMC8604341; doi:10.1371/journal.pone.0260431)
Supplement: S1 Dataset — (XLSX) [file pone.0260431.s003.xlsx]

## Sheet: AnonymizedDataset
Subject_ID	Group:ADHD-1/PDD-2/CP-3/DCD-CD-5/ID-6/DownSyndrome-7/OtherDiagnosis-8	Sex:MALE-2/FEMALE-1	Age	Number_of_reservations	Number_of_cancellations	Proportion_of_cancellations	Follow_up_periods	Number_of_siblings_subject_excluded	Number_of_family_living_together_sujbect_excluded	Family_history	Divorced_or_not;YES-1/NO-0	Widowed_or_not;YES-1/NO-0	ADHDRSscore_family	ADHDRSscore_school	Medication_at_fisrt_visit:YES-1/NO-0	MethylphenidateYES-0/NO-1	Atomoxetine:YES-0/NO-1	Antipsychotics:YES-0/NO-1	Antidepressants:YES-0/NO-1	Other_psychotropics:YES-0/NO-1	Main Diagnosis	Completed 24 months of observation :YES-1/NO-2	Interval between the first visit and the second visit (month)
2	1	2	10	12	2	0.166667	434	0	2	0	0	0	#NULL!	#NULL!	0	1	0	1	1	1	ADHD	2	3
4	1	2	9	9	2	0.222222	406	2	2	0	1	0	#NULL!	#NULL!	0	0	1	1	1	1	ADHD	2	1
6	1	2	9	1	0	0	119	3	4	0	1	0	22	#NULL!	0	1	1	1	1	1	ADHD	2	1
7	1	2	7	6	4	0.666667	402	0	2	0	0	0	#NULL!	#NULL!	0	1	1	1	1	1	ADHD	2	3
9	1	2	12	6	0	0	730	2	4	0	0	0	#NULL!	#NULL!	0	1	1	1	1	1	ADHD	1	3
12	1	2	7	7	1	0.142857	730	2	4	0	0	0	37	#NULL!	0	0	0	1	1	1	ADHD	1	3
15	1	2	7	2	1	0.5	203	1	2	0	1	0	#NULL!	#NULL!	0	1	1	1	1	1	ADHD	2	1
16	1	2	9	8	3	0.375	273	2	6	0	0	0	24	14	0	0	1	1	1	1	ADHD	2	3
17	1	2	4	8	2	0.25	730	0	2	0	0	0	#NULL!	#NULL!	0	1	1	1	1	1	ADHD	1	3
18	1	2	10	7	1	0.142857	406	2	4	0	0	0	#NULL!	30	0	0	1	0	1	0	ADHD	2	3
19	1	2	6	2	1	0.5	730	1	3	0	0	0	28	39	0	1	1	1	1	1	ADHD	1	3
22	1	2	10	2	1	0.5	147	0	3	0	0	0	9	#NULL!	0	1	1	1	1	1	ADHD	2	3
24	1	1	11	21	0	0	730	1	3	0	0	0	#NULL!	#NULL!	0	0	0	1	1	1	ADHD	1	3
32	1	2	13	10	0	0	730	2	4	0	0	0	25	11	0	1	1	1	1	1	ADHD	1	3
37	1	1	7	15	0	0	730	1	4	0	1	0	#NULL!	#NULL!	0	0	0	1	1	1	ADHD	1	1
43	1	2	11	16	3	0.1875	730	1	3	0	0	0	19	28	0	1	1	1	1	1	ADHD	1	3
45	1	2	4	8	0	0	730	0	4	0	0	0	#NULL!	#NULL!	0	1	1	1	1	1	ADHD	1	3
47	1	2	4	6	1	0.166667	730	1	3	0	0	0	#NULL!	#NULL!	0	1	1	1	1	1	ADHD	1	3
48	1	2	8	8	0	0	730	0	2	0	0	0	22	#NULL!	0	0	1	1	1	1	ADHD	1	3
50	1	2	7	10	2	0.2	730	0	2	0	0	0	16	2	0	1	0	1	1	1	ADHD	1	3
51	1	2	9	2	0	0	119	1	3	0	0	0	21	#NULL!	0	1	1	1	1	1	ADHD	2	3
54	1	2	10	12	0	0	730	0	1	0	1	0	38	#NULL!	0	0	1	1	1	1	ADHD	1	1
56	1	2	6	19	3	0.157895	730	3	4	0	0	0	14	#NULL!	0	0	0	1	1	1	ADHD	1	3
57	1	2	3	8	1	0.125	730	1	3	1	0	0	#NULL!	#NULL!	0	1	1	1	1	1	ADHD	1	3
66	1	1	10	15	6	0.4	730	1	3	0	0	0	24	4	0	1	0	1	1	1	ADHD	1	3
73	1	1	5	9	0	0	730	2	4	0	0	0	#NULL!	#NULL!	0	1	1	1	1	1	ADHD	1	3
75	1	2	6	10	0	0	730	1	3	0	0	0	20	18	0	1	1	1	1	1	ADHD	1	3
77	1	2	9	1	0	0	84	0	2	0	0	0	#NULL!	#NULL!	0	1	1	1	1	1	ADHD	2	3
82	1	1	10	8	0	0	730	3	5	0	0	0	#NULL!	#NULL!	0	1	1	1	1	1	ADHD	1	3
84	1	2	9	13	1	0.0769231	700	0	2	0	0	0	#NULL!	9	0	0	1	0	1	1	ADHD	2	3
89	1	2	13	26	3	0.115385	730	2	4	0	1	0	#NULL!	#NULL!	1	0	1	0	1	0	ADHD	1	3
91	1	2	9	26	2	0.0769231	730	2	4	0	0	0	#NULL!	#NULL!	0	0	1	0	1	1	ADHD	1	3
93	1	2	8	3	0	0	101	2	6	0	0	0	#NULL!	#NULL!	0	1	1	1	1	1	ADHD	2	3
95	1	2	9	5	0	0	730	0	2	0	0	0	30	45	0	1	1	1	1	1	ADHD	1	3
96	1	2	5	8	3	0.375	730	1	3	0	0	0	#NULL!	#NULL!	0	1	0	1	1	1	ADHD	1	3
100	1	2	8	8	3	0.375	730	1	3	0	0	0	#NULL!	#NULL!	0	1	1	1	1	1	ADHD	1	3
104	1	2	6	4	0	0	730	3	5	0	0	0	#NULL!	#NULL!	0	1	1	1	1	1	ADHD	1	3
109	1	2	9	5	2	0.4	224	1	2	0	1	0	12	#NULL!	0	1	1	1	1	1	ADHD	2	1
110	1	2	8	3	1	0.333333	63	1	1	0	1	0	11	#NULL!	0	1	1	1	1	1	ADHD	2	1
111	1	2	6	7	0	0	730	1	3	0	0	0	10	20	0	1	1	1	1	1	ADHD	1	3
113	1	2	7	18	0	0	730	1	3	0	1	0	#NULL!	#NULL!	0	0	0	1	1	1	ADHD	1	1
117	1	2	9	6	1	0.166667	730	1	3	0	0	0	#NULL!	#NULL!	0	0	1	1	1	1	ADHD	1	3
120	1	2	5	12	0	0	730	1	3	0	0	0	#NULL!	#NULL!	0	0	1	1	1	1	ADHD	1	3
122	1	2	6	13	0	0	730	2	4	0	0	0	40	#NULL!	0	0	1	1	1	1	ADHD	1	3
126	1	2	12	3	0	0	343	2	4	0	0	0	#NULL!	#NULL!	0	0	1	1	1	1	ADHD	2	3
132	1	2	11	19	0	0	730	1	2	0	1	0	#NULL!	#NULL!	1	0	1	0	1	1	ADHD	1	1
137	1	2	8	11	0	0	730	2	4	0	0	0	#NULL!	#NULL!	0	0	1	1	1	1	ADHD	1	3
139	1	2	10	25	4	0.16	730	1	3	1	0	0	#NULL!	#NULL!	1	0	1	1	1	1	ADHD	1	3
147	1	2	8	22	3	0.136364	730	1	3	0	0	0	#NULL!	#NULL!	0	0	0	1	1	1	ADHD	1	3
152	1	2	5	14	0	0	730	1	3	0	0	0	#NULL!	#NULL!	0	0	0	1	1	1	ADHD	1	3
154	1	2	4	8	2	0.25	730	2	4	0	0	0	48	#NULL!	0	1	1	1	1	1	ADHD	1	3
155	1	2	13	10	2	0.2	730	1	3	0	0	0	#NULL!	#NULL!	0	1	0	1	1	1	ADHD	1	3
156	1	2	10	11	0	0	730	1	3	0	0	0	5	23	1	0	0	1	1	1	ADHD	1	3
166	1	2	5	8	3	0.375	557	1	3	0	0	0	#NULL!	#NULL!	0	1	1	1	1	1	ADHD	2	3
168	1	2	5	10	1	0.1	730	2	4	0	0	0	#NULL!	#NULL!	0	1	1	1	1	1	ADHD	1	3
172	1	2	11	7	2	0.285714	730	0	2	0	0	0	#NULL!	#NULL!	0	1	1	1	1	1	ADHD	1	3
173	1	1	3	16	2	0.125	730	2	4	1	0	0	#NULL!	#NULL!	0	1	1	1	1	1	ADHD	1	3
177	1	2	4	7	0	0	730	2	4	0	0	0	#NULL!	#NULL!	0	1	1	1	1	1	ADHD	1	3
179	1	2	11	18	2	0.111111	730	1	3	0	0	0	#NULL!	#NULL!	1	0	1	1	1	1	ADHD	1	3
180	1	2	9	18	1	0.0555556	730	2	4	0	0	0	#NULL!	#NULL!	1	0	0	1	1	1	ADHD	1	3
187	1	1	7	3	0	0	709	0	2	0	0	0	#NULL!	28	0	1	1	1	1	1	ADHD	2	3
188	1	1	10	2	0	0	256	1	2	0	1	0	#NULL!	#NULL!	0	1	1	1	1	1	ADHD	2	1
192	1	2	5	6	0	0	730	3	5	0	0	0	#NULL!	#NULL!	0	1	1	1	1	1	ADHD	1	3
208	1	2	8	3	1	0.333333	189	1	3	0	0	0	#NULL!	#NULL!	0	1	1	1	1	1	ADHD	2	3
210	1	2	3	6	0	0	730	1	4	0	0	0	#NULL!	#NULL!	0	1	1	1	1	1	ADHD	1	3
218	1	1	9	14	0	0	730	1	3	0	0	0	38	3	0	0	1	1	1	1	ADHD	1	3
221	1	2	6	8	0	0	730	1	3	0	0	0	#NULL!	#NULL!	0	1	1	1	1	1	ADHD	1	3
228	1	2	9	8	1	0.125	730	1	3	0	0	0	#NULL!	#NULL!	0	1	1	1	1	1	ADHD	1	3
231	1	2	8	1	0	0	98	0	2	0	0	0	#NULL!	#NULL!	0	1	1	1	1	1	ADHD	2	3
232	1	2	9	7	2	0.285714	224	1	3	0	0	0	#NULL!	#NULL!	0	1	1	1	1	1	ADHD	2	3
244	1	2	8	8	0	0	730	2	4	0	0	0	#NULL!	#NULL!	0	1	1	1	1	1	ADHD	1	3
245	1	2	6	10	0	0	730	1	3	0	0	0	#NULL!	#NULL!	0	1	1	1	1	1	ADHD	1	3
246	1	2	8	8	1	0.125	730	0	2	0	0	0	#NULL!	#NULL!	0	1	1	1	1	1	ADHD	1	3
247	1	2	7	17	2	0.117647	730	1	3	0	0	0	#NULL!	#NULL!	0	0	0	1	1	1	ADHD	1	3
250	1	2	4	5	1	0.2	636	1	3	0	0	0	25	24	0	1	1	1	1	1	ADHD	2	3
260	1	2	8	4	0	0	119	2	1	0	1	0	#NULL!	#NULL!	0	1	1	1	1	1	ADHD	2	1
264	1	2	5	9	3	0.333333	730	1	3	1	0	0	#NULL!	#NULL!	0	1	1	1	1	1	ADHD	1	3
266	1	2	9	1	0	0	261	0	1	0	1	0	#NULL!	#NULL!	0	1	1	1	1	1	ADHD	2	1
268	1	2	3	1	0	0	93	0	2	0	0	0	#NULL!	#NULL!	0	1	1	1	1	1	ADHD	2	3
272	1	2	10	10	0	0	730	1	3	0	0	0	#NULL!	21	0	1	1	1	1	1	ADHD	1	3
278	1	2	8	17	8	0.470588	730	2	4	0	0	0	#NULL!	42	0	1	1	1	1	1	ADHD	1	3
280	1	1	10	16	7	0.4375	730	2	4	0	0	0	#NULL!	#NULL!	0	1	1	1	1	1	ADHD	1	3
285	1	1	3	2	1	0.5	57	2	4	0	0	0	#NULL!	#NULL!	0	1	1	1	1	1	ADHD	2	3
287	1	2	4	7	3	0.428571	662	1	3	0	0	0	#NULL!	#NULL!	0	1	1	1	1	1	ADHD	2	3
291	1	2	9	9	1	0.111111	616	1	4	1	1	0	#NULL!	#NULL!	0	1	1	1	1	1	ADHD	2	1
298	1	2	10	3	0	0	168	1	2	0	1	0	#NULL!	#NULL!	0	0	1	1	1	1	ADHD	2	1
299	1	2	6	7	1	0.142857	497	2	4	0	0	0	#NULL!	#NULL!	0	1	1	1	1	1	ADHD	2	3
300	1	1	8	2	0	0	105	1	3	0	0	0	#NULL!	#NULL!	0	1	1	1	1	1	ADHD	2	3
303	1	1	10	10	1	0.1	730	1	3	0	0	0	#NULL!	#NULL!	0	1	1	1	1	1	ADHD	1	3
304	1	2	5	13	0	0	730	0	2	0	0	0	19	23	0	0	1	1	1	1	ADHD	1	3
309	1	2	12	8	2	0.25	297	0	2	0	0	0	#NULL!	#NULL!	0	0	1	1	1	1	ADHD	2	3
319	1	2	11	26	4	0.153846	616	1	3	0	0	0	#NULL!	#NULL!	0	0	0	1	1	0	ADHD	2	3
325	1	2	7	17	0	0	730	1	3	0	0	0	32	38	0	0	1	0	1	1	ADHD	1	3
328	1	2	6	4	2	0.5	345	1	2	0	0	0	#NULL!	#NULL!	0	1	1	1	1	1	ADHD	2	3
330	1	2	3	6	0	0	730	1	3	0	0	0	#NULL!	#NULL!	0	1	1	1	1	1	ADHD	1	3
333	1	2	8	9	1	0.111111	730	1	3	0	0	0	#NULL!	#NULL!	0	1	1	1	1	1	ADHD	1	3
335	1	2	11	26	0	0	730	2	4	0	0	0	#NULL!	#NULL!	1	0	0	0	1	0	ADHD	1	3
343	1	2	5	4	0	0	730	0	2	1	0	0	9	8	0	1	1	1	1	1	ADHD	1	3
347	1	2	9	20	2	0.1	730	1	3	0	0	0	#NULL!	#NULL!	0	0	0	1	1	0	ADHD	1	3
349	1	1	13	8	0	0	730	1	3	0	0	0	#NULL!	#NULL!	1	1	0	1	1	1	ADHD	1	3
351	1	2	10	15	2	0.133333	730	1	3	0	0	0	44	#NULL!	0	0	0	1	1	1	ADHD	1	3
352	1	2	10	11	1	0.0909091	730	1	3	0	0	0	#NULL!	#NULL!	1	1	0	0	1	1	ADHD	1	3
354	1	2	11	1	0	0	119	1	3	0	0	0	#NULL!	#NULL!	0	1	1	1	1	1	ADHD	2	3
356	1	2	13	9	1	0.111111	730	1	3	0	0	0	#NULL!	#NULL!	1	1	0	0	1	1	ADHD	1	3
362	1	2	6	7	0	0	730	2	4	0	0	0	#NULL!	#NULL!	0	1	1	1	1	1	ADHD	1	3
363	1	2	3	6	3	0.5	730	1	2	0	0	0	#NULL!	#NULL!	0	1	1	1	1	1	ADHD	1	3
366	1	1	5	6	1	0.166667	252	0	2	0	0	0	#NULL!	#NULL!	0	1	1	1	1	1	ADHD	2	3
372	1	2	5	4	1	0.25	187	2	4	0	0	0	#NULL!	#NULL!	0	1	1	1	1	1	ADHD	2	3
375	1	2	7	19	0	0	730	1	3	0	1	0	#NULL!	#NULL!	0	0	0	1	1	1	ADHD	1	1
378	1	2	7	2	1	0.5	97	2	4	0	0	0	#NULL!	#NULL!	0	1	1	1	1	1	ADHD	2	3
381	1	1	10	2	0	0	126	1	3	0	0	0	#NULL!	#NULL!	0	1	1	1	1	1	ADHD	2	3
382	1	2	4	8	0	0	730	1	3	0	0	0	24	45	0	1	1	1	1	1	ADHD	1	3
385	1	2	10	25	10	0.4	730	1	3	0	0	0	#NULL!	#NULL!	1	0	1	1	1	1	ADHD	1	3
389	1	1	3	8	1	0.125	730	0	2	0	0	0	#NULL!	#NULL!	0	1	1	1	1	1	ADHD	1	3
392	1	2	9	15	0	0	730	1	3	0	0	0	19	9	0	0	1	1	1	1	ADHD	1	3
393	1	1	6	1	0	0	217	1	3	0	0	0	#NULL!	#NULL!	0	1	1	1	1	1	ADHD	2	3
394	1	2	11	22	0	0	730	1	3	0	0	0	#NULL!	#NULL!	1	1	0	0	1	1	ADHD	1	3
395	1	1	5	2	1	0.5	112	1	3	0	0	0	#NULL!	#NULL!	0	1	1	1	1	1	ADHD	2	3
397	1	2	4	6	1	0.166667	730	1	3	0	0	0	#NULL!	#NULL!	0	1	1	1	1	1	ADHD	1	3
398	1	2	5	9	0	0	730	1	3	0	0	0	#NULL!	#NULL!	0	1	1	1	1	1	ADHD	1	3
399	1	2	12	7	1	0.142857	730	2	4	0	1	0	31	47	0	1	0	1	1	1	ADHD	1	3
408	1	2	7	5	0	0	730	0	1	0	1	0	25	30	0	1	1	1	1	1	ADHD	1	1
409	1	2	10	11	5	0.454545	504	1	3	0	0	0	#NULL!	#NULL!	1	0	0	1	1	1	ADHD	2	3
411	1	2	10	20	0	0	730	1	3	0	0	0	#NULL!	#NULL!	0	0	0	1	1	1	ADHD	1	3
414	1	2	5	7	0	0	708	1	3	0	0	0	#NULL!	#NULL!	0	1	1	1	1	1	ADHD	2	3
417	1	2	6	7	1	0.142857	348	0	2	0	0	0	#NULL!	#NULL!	0	1	1	1	1	1	ADHD	2	3
425	1	2	4	12	0	0	730	1	3	0	0	0	16	#NULL!	1	0	1	1	1	1	ADHD	1	3
430	1	1	9	5	0	0	730	1	3	0	0	0	#NULL!	#NULL!	0	1	1	1	1	1	ADHD	1	3
436	1	2	2	6	0	0	730	1	3	1	0	0	#NULL!	#NULL!	0	1	1	1	1	1	ADHD	1	3
437	1	2	8	8	3	0.375	384	1	3	0	0	0	#NULL!	#NULL!	0	0	1	1	1	1	ADHD	2	3
439	1	2	6	17	5	0.294118	730	1	3	0	0	0	#NULL!	#NULL!	0	1	0	1	1	1	ADHD	1	3
441	1	2	9	9	3	0.333333	730	2	5	0	1	0	12	15	0	1	1	1	1	1	ADHD	1	1
444	1	2	2	19	0	0	730	4	6	0	0	0	15	6	0	0	1	0	1	1	ADHD	1	3
449	1	2	6	18	4	0.222222	730	2	4	0	0	0	33	18	0	0	0	1	1	1	ADHD	1	3
457	1	2	7	4	0	0	182	1	3	0	0	0	4	8	0	1	1	1	1	1	ADHD	2	3
463	1	2	3	7	0	0	730	1	3	0	0	0	#NULL!	#NULL!	0	1	1	1	1	1	ADHD	1	3
467	1	2	12	8	3	0.375	730	1	3	0	0	0	#NULL!	13	0	0	1	1	1	1	ADHD	1	3
472	1	2	10	13	0	0	730	2	4	0	0	0	#NULL!	#NULL!	0	1	1	1	1	1	ADHD	1	3
488	1	2	5	9	1	0.111111	721	1	1	0	0	0	#NULL!	#NULL!	0	1	1	1	1	1	ADHD	2	3
490	1	2	8	15	1	0.0666667	730	0	1	0	1	0	27	#NULL!	0	0	1	1	1	1	ADHD	1	1
498	1	2	4	9	3	0.333333	730	1	3	1	0	0	#NULL!	#NULL!	0	1	1	1	1	1	ADHD	1	3
505	1	2	10	4	0	0	730	1	3	0	0	0	#NULL!	#NULL!	0	1	1	1	1	1	ADHD	1	3
512	1	2	5	12	0	0	730	1	3	1	1	0	#NULL!	#NULL!	0	1	1	1	1	1	ADHD	1	3
517	1	2	4	10	1	0.1	730	1	3	0	0	0	17	23	0	0	1	1	1	1	ADHD	1	3
520	1	2	6	1	1	1	364	0	2	0	0	0	#NULL!	#NULL!	0	1	1	1	1	1	ADHD	2	3
523	1	1	8	16	0	0	730	1	2	0	1	0	#NULL!	#NULL!	0	1	0	0	1	1	ADHD	1	1
526	1	1	7	4	2	0.5	244	0	2	0	0	0	14	#NULL!	0	1	1	1	1	1	ADHD	2	3
532	1	2	7	23	1	0.0434783	730	0	1	1	0	0	#NULL!	#NULL!	0	1	1	1	1	1	ADHD	1	3
534	1	2	9	20	1	0.05	730	3	5	0	0	0	20	18	0	0	0	0	1	1	ADHD	1	3
537	1	2	8	11	0	0	730	1	3	0	0	0	19	23	0	0	0	1	1	1	ADHD	1	3
538	1	2	9	13	2	0.153846	730	1	6	0	1	0	37	22	0	1	0	1	1	1	ADHD	1	1
544	1	2	8	4	0	0	730	0	2	0	0	0	6	17	0	1	1	1	1	1	ADHD	1	3
545	1	1	11	13	1	0.0769231	730	1	3	0	0	0	33	12	0	1	0	0	1	1	ADHD	1	3
547	1	2	9	15	0	0	730	1	3	0	0	0	#NULL!	#NULL!	0	0	1	1	1	1	ADHD	1	3
548	1	2	6	2	1	0.5	21	2	4	0	0	0	#NULL!	#NULL!	0	1	1	1	1	1	ADHD	2	3
551	1	2	10	17	1	0.0588235	730	0	2	0	0	0	#NULL!	#NULL!	0	0	0	1	1	1	ADHD	1	3
552	1	1	9	3	2	0.666667	119	2	4	0	0	0	#NULL!	#NULL!	0	1	1	1	1	1	ADHD	2	3
561	1	2	7	13	5	0.384615	730	2	4	0	0	0	34	31	0	0	1	1	1	1	ADHD	1	3
566	1	2	4	13	1	0.0769231	730	2	4	0	0	0	#NULL!	#NULL!	0	0	0	1	1	1	ADHD	1	3
572	1	2	3	9	1	0.111111	730	0	1	0	1	0	#NULL!	#NULL!	0	1	1	1	1	1	ADHD	1	1
575	1	1	7	2	1	0.5	49	2	6	0	0	0	#NULL!	#NULL!	0	1	1	1	1	1	ADHD	2	3
576	1	2	10	22	5	0.227273	730	1	4	0	1	0	#NULL!	#NULL!	1	0	1	0	1	1	ADHD	1	1
577	1	2	12	7	0	0	730	1	3	0	0	0	31	#NULL!	0	1	0	1	1	1	ADHD	1	3
580	1	2	11	16	0	0	436	2	4	0	0	0	#NULL!	#NULL!	1	0	0	0	1	1	ADHD	2	3
583	1	2	10	10	1	0.1	730	2	4	0	0	0	39	38	0	1	1	1	1	1	ADHD	1	3
587	1	1	8	5	2	0.4	215	1	3	0	0	0	39	#NULL!	0	0	0	1	1	1	ADHD	2	3
588	1	2	8	15	0	0	730	2	4	0	0	0	23	25	0	0	1	1	1	1	ADHD	1	3
589	1	1	12	7	1	0.142857	178	1	3	0	0	0	#NULL!	#NULL!	1	1	0	0	1	0	ADHD	2	3
592	1	2	6	10	1	0.1	730	1	3	0	0	0	11	16	0	1	1	1	1	1	ADHD	1	3
598	1	2	7	19	3	0.157895	730	0	2	0	0	0	26	26	0	1	0	0	1	1	ADHD	1	3
608	1	2	5	11	2	0.181818	730	1	3	0	0	0	46	17	0	1	0	0	1	1	ADHD	1	3
609	1	2	8	16	0	0	730	1	3	1	0	0	37	17	0	0	0	1	1	1	ADHD	1	3
610	1	2	9	9	1	0.111111	730	1	3	0	0	0	#NULL!	#NULL!	0	1	1	1	1	1	ADHD	1	3
612	1	2	9	7	0	0	730	0	2	0	0	0	26	#NULL!	0	1	1	1	1	1	ADHD	1	3
613	1	2	9	1	0	0	168	1	3	0	0	0	#NULL!	#NULL!	0	1	1	1	1	1	ADHD	2	3
617	1	2	7	14	0	0	730	2	4	0	0	0	9	8	0	0	0	1	1	1	ADHD	1	3
618	1	2	8	11	0	0	730	2	4	0	0	0	36	#NULL!	0	0	0	1	1	1	ADHD	1	3
619	1	2	4	7	0	0	730	1	3	0	0	0	#NULL!	17	0	1	1	1	1	1	ADHD	1	3
620	1	1	6	6	1	0.166667	572	1	3	0	0	0	20	#NULL!	0	1	1	1	1	1	ADHD	2	3
621	1	2	12	17	0	0	730	0	2	0	0	0	34	19	0	0	0	0	1	1	ADHD	1	3
1	2	1	3	8	1	0.125	730	2	4	0	0	0	#NULL!	#NULL!	0	1	1	1	1	1	PDD	1	3
20	2	2	4	7	0	0	730	0	2	0	0	0	#NULL!	#NULL!	0	1	1	1	1	1	PDD	1	3
26	2	1	4	9	0	0	730	1	3	0	0	0	#NULL!	#NULL!	0	1	1	1	1	1	PDD	1	3
27	2	2	3	4	0	0	730	1	3	0	0	0	#NULL!	#NULL!	0	1	1	1	1	1	PDD	1	3
28	2	1	8	8	1	0.125	730	1	4	0	0	0	16	#NULL!	0	1	0	1	1	1	PDD	1	3
33	2	2	4	7	0	0	730	0	2	0	1	0	#NULL!	#NULL!	0	1	1	1	1	1	PDD	1	3
35	2	2	11	2	0	0	182	5	7	0	0	0	#NULL!	#NULL!	0	1	1	1	1	1	PDD	2	3
40	2	2	4	8	0	0	730	1	3	0	0	0	#NULL!	#NULL!	0	1	1	1	1	1	PDD	1	3
42	2	2	4	8	0	0	730	1	3	0	0	0	#NULL!	#NULL!	0	1	1	1	1	1	PDD	1	3
68	2	2	8	3	0	0	168	2	4	0	0	0	#NULL!	#NULL!	0	1	1	1	1	1	PDD	2	3
71	2	2	2	8	0	0	730	1	3	0	0	0	#NULL!	#NULL!	0	1	1	1	1	1	PDD	1	3
86	2	2	3	5	0	0	730	1	3	0	0	0	#NULL!	#NULL!	0	1	1	1	1	1	PDD	1	3
90	2	2	9	1	0	0	84	1	3	0	0	0	#NULL!	#NULL!	0	1	1	1	1	1	PDD	2	3
106	2	2	3	8	0	0	730	1	3	0	0	0	#NULL!	#NULL!	0	1	1	1	1	1	PDD	1	3
121	2	2	3	7	0	0	730	0	2	0	0	0	#NULL!	#NULL!	0	1	1	1	1	1	PDD	1	3
123	2	2	14	2	0	0	221	0	2	0	0	0	#NULL!	#NULL!	0	1	1	1	1	1	PDD	2	3
128	2	2	14	2	1	0.5	322	0	2	0	0	0	17	13	0	1	1	1	1	1	PDD	2	3
146	2	1	11	4	0	0	329	2	5	0	0	0	#NULL!	#NULL!	0	1	1	1	1	1	PDD	2	3
158	2	2	3	6	0	0	730	0	2	0	0	0	#NULL!	#NULL!	0	1	1	1	1	1	PDD	1	3
159	2	2	11	1	0	0	132	0	3	0	1	0	#NULL!	#NULL!	0	1	1	1	1	1	PDD	2	2
162	2	2	3	3	0	0	238	1	3	0	0	0	#NULL!	#NULL!	0	1	1	1	1	1	PDD	2	3
164	2	2	5	11	0	0	730	0	2	0	0	0	#NULL!	#NULL!	0	1	1	1	1	1	PDD	1	3
174	2	2	10	6	0	0	730	1	5	0	0	0	#NULL!	#NULL!	0	1	1	1	1	1	PDD	1	3
175	2	2	7	6	0	0	730	1	5	0	0	0	#NULL!	#NULL!	0	1	1	1	1	1	PDD	1	3
194	2	2	2	9	1	0.111111	730	1	3	0	0	0	#NULL!	#NULL!	0	1	1	1	1	1	PDD	1	3
195	2	2	3	6	0	0	730	1	3	0	0	0	#NULL!	#NULL!	0	1	1	1	1	1	PDD	1	3
196	2	2	11	2	0	0	329	2	4	0	0	0	#NULL!	#NULL!	0	1	1	1	1	1	PDD	2	3
197	2	2	9	1	0	0	98	1	3	0	0	0	#NULL!	#NULL!	0	1	1	1	1	1	PDD	2	3
211	2	2	3	4	1	0.25	730	1	3	0	0	0	#NULL!	#NULL!	0	1	1	1	1	1	PDD	1	3
213	2	2	3	7	0	0	730	1	3	0	0	0	#NULL!	#NULL!	0	1	1	1	1	1	PDD	1	3
217	2	2	3	7	1	0.142857	730	1	3	0	0	0	#NULL!	#NULL!	0	1	1	1	1	1	PDD	1	3
219	2	2	2	8	0	0	730	0	2	0	0	0	#NULL!	#NULL!	0	1	1	1	1	1	PDD	1	3
240	2	1	4	7	0	0	730	1	3	0	0	0	#NULL!	#NULL!	0	1	1	1	1	1	PDD	1	3
243	2	2	4	7	0	0	730	0	2	0	0	0	#NULL!	#NULL!	0	1	1	1	1	1	PDD	1	3
254	2	2	11	5	2	0.4	730	1	3	0	0	0	#NULL!	#NULL!	0	1	1	1	1	1	PDD	1	3
258	2	2	10	12	2	0.166667	730	0	2	0	0	0	#NULL!	#NULL!	0	1	1	1	1	1	PDD	1	3
261	2	2	5	6	0	0	730	1	3	0	0	0	#NULL!	#NULL!	0	0	1	1	1	1	PDD	1	3
267	2	2	9	7	1	0.142857	730	0	2	0	0	0	17	#NULL!	0	1	1	1	1	1	PDD	1	3
274	2	2	3	7	0	0	730	0	2	0	0	0	#NULL!	#NULL!	0	1	1	1	1	1	PDD	1	3
277	2	1	4	10	0	0	730	0	2	0	0	0	#NULL!	#NULL!	0	1	1	1	1	1	PDD	1	3
282	2	2	6	8	0	0	730	1	3	1	0	0	#NULL!	#NULL!	0	1	1	1	1	1	PDD	1	3
283	2	1	14	11	0	0	730	0	2	0	0	0	#NULL!	#NULL!	1	1	1	0	1	0	PDD	1	3
290	2	1	10	1	0	0	84	0	4	0	0	0	#NULL!	#NULL!	0	1	1	1	1	1	PDD	2	3
292	2	2	3	13	0	0	730	0	2	0	0	0	#NULL!	#NULL!	0	1	1	1	1	1	PDD	1	3
296	2	2	5	5	0	0	730	1	3	0	0	0	#NULL!	#NULL!	0	1	1	1	1	1	PDD	1	3
307	2	1	3	3	0	0	730	1	3	0	0	0	#NULL!	#NULL!	0	1	1	1	1	1	PDD	1	3
313	2	2	9	1	0	0	133	1	4	0	0	0	#NULL!	#NULL!	0	1	1	1	1	1	PDD	2	3
320	2	2	9	18	0	0	730	0	2	0	0	0	#NULL!	#NULL!	0	0	1	1	1	1	PDD	1	3
326	2	2	3	6	0	0	730	1	3	0	0	0	#NULL!	#NULL!	0	1	1	1	1	1	PDD	1	3
329	2	2	5	8	2	0.25	730	1	1	0	0	0	#NULL!	#NULL!	0	1	1	1	1	1	PDD	1	3
332	2	2	4	7	0	0	730	0	2	0	0	0	#NULL!	#NULL!	0	1	1	1	1	1	PDD	1	3
338	2	1	9	3	1	0.333333	287	0	2	0	0	0	#NULL!	#NULL!	0	1	1	1	1	1	PDD	2	3
339	2	2	12	8	1	0.125	730	2	3	0	1	0	#NULL!	#NULL!	0	1	1	1	1	1	PDD	1	1
348	2	1	5	10	0	0	730	1	3	0	0	0	#NULL!	#NULL!	0	1	1	1	1	1	PDD	1	3
355	2	2	3	1	0	0	217	1	3	0	0	0	#NULL!	#NULL!	0	1	1	1	1	1	PDD	2	3
358	2	2	9	13	0	0	730	3	5	0	0	0	#NULL!	#NULL!	1	1	0	0	1	1	PDD	1	3
368	2	2	14	5	1	0.2	730	1	3	0	0	0	#NULL!	#NULL!	0	1	1	1	1	1	PDD	1	3
370	2	2	4	2	0	0	272	0	2	0	0	0	#NULL!	#NULL!	0	1	1	1	1	1	PDD	2	3
371	2	2	4	3	0	0	455	0	2	0	0	0	#NULL!	#NULL!	0	1	1	1	1	1	PDD	2	3
390	2	2	7	4	0	0	462	0	2	0	0	0	#NULL!	#NULL!	0	1	1	1	1	1	PDD	2	3
400	2	2	12	7	1	0.142857	730	1	3	0	0	0	#NULL!	#NULL!	0	1	1	1	1	1	PDD	1	3
405	2	2	12	1	0	0	77	1	3	0	0	0	#NULL!	#NULL!	0	1	1	1	1	1	PDD	2	3
416	2	1	5	7	1	0.142857	730	0	2	0	0	0	#NULL!	#NULL!	0	1	1	0	1	1	PDD	1	3
419	2	2	8	3	0	0	730	1	3	0	0	0	#NULL!	#NULL!	0	1	1	1	1	1	PDD	1	3
420	2	1	6	11	0	0	730	0	2	0	0	0	#NULL!	#NULL!	0	1	1	1	1	1	PDD	1	3
423	2	2	4	7	0	0	730	0	2	0	0	0	2	#NULL!	0	1	1	1	1	1	PDD	1	3
432	2	2	10	9	0	0	730	2	4	0	0	0	#NULL!	#NULL!	1	0	1	0	1	1	PDD	1	3
433	2	2	10	1	0	0	91	0	1	0	1	0	#NULL!	#NULL!	0	1	1	1	1	1	PDD	2	1
438	2	2	5	1	1	1	0	1	3	0	0	0	#NULL!	#NULL!	0	1	1	1	1	1	PDD	2	3
442	2	2	8	10	0	0	730	0	2	0	0	0	#NULL!	#NULL!	0	1	1	1	1	1	PDD	1	3
456	2	2	4	6	1	0.166667	730	1	3	0	0	0	#NULL!	#NULL!	0	1	1	1	1	1	PDD	1	3
458	2	1	10	4	0	0	730	1	3	0	0	0	#NULL!	#NULL!	0	1	1	1	1	1	PDD	1	3
464	2	2	3	10	0	0	730	1	3	0	0	0	#NULL!	#NULL!	0	1	1	1	1	1	PDD	1	3
465	2	2	7	8	0	0	730	0	2	0	0	0	#NULL!	#NULL!	0	1	1	1	1	1	PDD	1	3
471	2	1	6	6	1	0.166667	730	1	3	0	0	0	#NULL!	#NULL!	0	1	1	1	1	1	PDD	1	3
474	2	2	2	2	0	0	730	0	2	0	0	0	#NULL!	#NULL!	0	1	1	1	1	1	PDD	1	3
481	2	1	2	7	0	0	730	1	3	0	0	0	#NULL!	#NULL!	0	1	1	1	1	1	PDD	1	3
484	2	2	4	1	0	0	99	1	3	0	0	0	#NULL!	#NULL!	0	1	1	1	1	1	PDD	2	3
487	2	2	8	16	1	0.0625	730	2	4	0	0	0	#NULL!	#NULL!	0	0	1	1	1	1	PDD	1	3
489	2	2	6	5	0	0	730	0	1	0	1	0	#NULL!	#NULL!	0	1	1	1	1	1	PDD	1	1
492	2	1	9	5	2	0.4	730	0	2	0	0	0	#NULL!	#NULL!	0	1	1	1	1	1	PDD	1	3
496	2	2	5	5	0	0	730	1	1	0	0	0	#NULL!	#NULL!	0	1	1	1	1	1	PDD	1	3
506	2	1	7	5	0	0	730	1	3	0	0	0	#NULL!	#NULL!	0	1	1	1	1	1	PDD	1	3
507	2	2	9	20	1	0.05	730	1	3	0	0	0	#NULL!	#NULL!	0	1	0	1	1	1	PDD	1	3
525	2	2	6	10	0	0	364	1	3	0	0	0	#NULL!	#NULL!	0	1	1	1	1	1	PDD	2	3
528	2	1	2	7	0	0	730	0	2	0	0	0	#NULL!	#NULL!	0	1	1	1	1	1	PDD	1	3
533	2	1	4	7	0	0	730	1	3	0	0	0	#NULL!	#NULL!	0	1	1	1	1	1	PDD	1	3
535	2	2	9	1	0	0	98	1	3	0	0	0	#NULL!	#NULL!	0	1	1	1	1	1	PDD	2	3
539	2	2	2	8	0	0	730	1	3	0	0	0	#NULL!	#NULL!	0	1	1	1	1	1	PDD	1	3
540	2	2	7	14	0	0	730	1	3	0	0	0	#NULL!	#NULL!	0	1	1	1	1	1	PDD	1	3
541	2	2	6	8	0	0	730	1	3	0	0	0	#NULL!	#NULL!	0	1	1	1	1	1	PDD	1	3
542	2	2	11	7	1	0.142857	730	2	4	0	0	0	#NULL!	#NULL!	0	1	1	1	1	1	PDD	1	3
543	2	1	10	9	3	0.333333	730	2	4	0	0	0	#NULL!	#NULL!	0	1	1	1	1	1	PDD	1	3
550	2	1	5	9	0	0	730	1	4	0	0	0	#NULL!	#NULL!	0	1	1	1	1	1	PDD	1	3
556	2	1	4	7	0	0	730	2	4	0	0	0	#NULL!	#NULL!	0	1	1	1	1	1	PDD	1	3
560	2	2	4	7	0	0	730	1	3	0	0	0	#NULL!	#NULL!	0	1	1	1	1	1	PDD	1	3
562	2	2	3	1	0	0	730	1	3	0	0	0	#NULL!	#NULL!	0	1	1	1	1	1	PDD	1	3
569	2	2	6	11	0	0	730	1	3	1	0	0	#NULL!	#NULL!	0	0	1	1	1	1	PDD	1	3
570	2	2	12	4	0	0	730	2	3	0	1	0	#NULL!	#NULL!	0	1	1	1	1	1	PDD	1	1
574	2	2	5	8	3	0.375	730	1	3	0	0	0	#NULL!	#NULL!	0	1	1	1	1	1	PDD	1	3
584	2	2	11	2	0	0	301	1	3	0	0	0	#NULL!	#NULL!	0	1	1	1	1	1	PDD	2	3
585	2	2	4	6	0	0	730	2	4	0	0	0	#NULL!	#NULL!	0	1	1	1	1	1	PDD	1	3
586	2	2	10	2	0	0	182	1	3	0	0	0	#NULL!	#NULL!	0	1	1	1	1	1	PDD	2	3
596	2	1	11	14	5	0.357143	730	1	3	0	0	0	#NULL!	#NULL!	0	1	1	1	1	1	PDD	1	3
603	2	2	6	6	0	0	730	1	3	0	0	0	#NULL!	#NULL!	0	1	1	1	1	1	PDD	1	3
606	2	1	9	1	0	0	154	0	2	0	0	0	#NULL!	#NULL!	0	1	1	1	1	1	PDD	2	3
614	2	2	4	9	0	0	730	1	3	0	0	0	#NULL!	#NULL!	0	1	1	1	1	1	PDD	1	3
615	2	1	6	14	0	0	730	0	2	0	0	0	#NULL!	#NULL!	0	1	1	1	1	1	PDD	1	3
616	2	2	4	7	1	0.142857	730	1	3	0	0	0	#NULL!	#NULL!	0	1	1	1	1	1	PDD	1	3
21	3	2	0	7	1	0.142857	730	1	3	0	0	0	#NULL!	#NULL!	0	1	1	1	1	1	CP	1	3
55	3	1	4	13	0	0	730	1	3	0	0	0	#NULL!	#NULL!	0	1	1	1	1	1	CP	1	3
59	3	2	8	29	2	0.0689655	730	1	3	0	0	0	#NULL!	#NULL!	1	1	1	1	0	0	CP	1	3
64	3	2	6	11	0	0	730	1	3	0	0	0	#NULL!	#NULL!	0	1	1	1	1	1	CP	1	3
74	3	2	13	1	0	0	315	1	3	0	0	0	#NULL!	#NULL!	0	1	1	1	1	1	CP	2	3
99	3	2	4	21	0	0	730	0	2	0	0	0	#NULL!	#NULL!	0	1	1	1	1	1	CP	1	3
115	3	2	1	14	0	0	730	1	3	0	0	0	#NULL!	#NULL!	0	1	1	1	1	1	CP	1	3
150	3	1	14	12	0	0	730	1	3	0	0	0	#NULL!	#NULL!	0	1	1	1	1	1	CP	1	3
163	3	1	1	6	0	0	730	2	4	0	0	0	#NULL!	#NULL!	0	1	1	1	1	1	CP	1	3
204	3	1	7	1	1	1	112	1	3	0	0	0	#NULL!	#NULL!	0	1	1	1	1	1	CP	2	3
216	3	1	1	1	0	0	99	0	2	0	0	0	#NULL!	#NULL!	0	1	1	1	1	1	CP	2	3
262	3	2	1	12	2	0.166667	730	1	3	0	0	0	#NULL!	#NULL!	0	1	1	1	1	1	CP	1	3
284	3	1	3	24	6	0.25	730	0	2	0	0	0	#NULL!	#NULL!	0	1	1	1	1	1	CP	1	3
294	3	1	2	10	4	0.4	730	0	4	0	1	0	#NULL!	#NULL!	0	1	1	1	1	1	CP	1	1
305	3	2	3	12	0	0	730	1	2	0	1	0	#NULL!	#NULL!	0	1	1	1	1	1	CP	1	1
327	3	2	2	17	2	0.117647	730	0	2	0	0	0	#NULL!	#NULL!	0	1	1	1	1	1	CP	1	3
341	3	2	1	16	0	0	730	1	3	0	0	0	#NULL!	#NULL!	0	1	1	1	1	1	CP	1	3
364	3	2	2	12	1	0.0833333	573	1	3	0	0	0	#NULL!	#NULL!	0	1	1	1	1	1	CP	2	3
391	3	2	1	1	0	0	260	0	2	0	0	0	#NULL!	#NULL!	0	1	1	1	1	1	CP	2	3
396	3	1	0	11	0	0	730	0	2	0	0	0	#NULL!	#NULL!	0	1	1	1	1	1	CP	1	3
401	3	1	4	2	0	0	57	1	3	0	0	0	#NULL!	#NULL!	0	1	1	1	1	1	CP	2	3
422	3	2	6	9	1	0.111111	730	0	1	0	1	0	#NULL!	#NULL!	0	1	1	1	1	1	CP	1	1
429	3	1	2	11	1	0.0909091	547	1	3	0	0	0	#NULL!	#NULL!	0	1	1	1	1	1	CP	2	3
446	3	2	7	1	0	0	730	1	3	0	0	0	#NULL!	#NULL!	0	1	1	1	1	1	CP	1	3
451	3	2	2	20	0	0	730	2	4	0	0	0	#NULL!	#NULL!	0	1	1	1	1	1	CP	1	3
476	3	1	3	19	2	0.105263	730	0	4	0	0	0	#NULL!	#NULL!	0	1	1	1	1	1	CP	1	3
479	3	2	11	4	0	0	730	3	5	0	0	0	#NULL!	#NULL!	0	1	1	1	1	1	CP	1	3
483	3	2	0	27	4	0.148148	713	0	2	0	0	0	#NULL!	#NULL!	0	1	1	1	1	1	CP	2	3
494	3	2	0	23	3	0.130435	730	2	4	0	0	0	#NULL!	#NULL!	0	1	1	1	1	1	CP	1	3
497	3	2	0	22	0	0	730	0	2	0	0	0	#NULL!	#NULL!	0	1	1	1	1	1	CP	1	3
508	3	2	6	10	4	0.4	730	2	3	0	0	1	#NULL!	#NULL!	0	1	1	1	1	1	CP	1	1
515	3	2	4	5	0	0	730	1	3	0	0	0	#NULL!	#NULL!	0	1	1	1	1	1	CP	1	3
529	3	2	0	25	2	0.08	695	0	2	0	0	0	#NULL!	#NULL!	0	1	1	1	1	1	CP	2	3
530	3	2	1	9	2	0.222222	730	0	2	0	0	0	#NULL!	#NULL!	0	1	1	1	1	1	CP	1	3
624	3	2	0	13	0	0	730	1	3	0	0	0	#NULL!	#NULL!	0	1	1	1	1	1	CP	1	3
3	5	2	3	7	0	0	730	0	2	0	0	0	#NULL!	#NULL!	0	1	1	1	1	1	CD	1	3
5	5	2	4	9	0	0	730	3	5	0	0	0	#NULL!	#NULL!	0	1	1	1	1	1	Phonological Disorder	1	3
8	5	2	4	5	1	0.2	441	0	2	0	0	0	#NULL!	#NULL!	0	1	1	1	1	1	CD	2	3
14	5	2	3	9	0	0	730	1	3	0	0	0	#NULL!	#NULL!	0	1	1	1	1	1	Expressive Language Disorder	1	3
25	5	2	4	7	0	0	730	1	3	0	0	0	#NULL!	#NULL!	0	1	1	1	1	1	Phonological Disorder	1	3
30	5	1	2	8	0	0	730	0	2	0	0	0	#NULL!	#NULL!	0	1	1	1	1	1	CD	1	3
34	5	2	4	5	0	0	387	2	4	0	0	0	#NULL!	#NULL!	0	1	1	1	1	1	Expressive Language Disorder	2	3
44	5	2	3	9	0	0	730	1	3	0	0	0	#NULL!	#NULL!	0	1	1	1	1	1	CD	1	3
46	5	1	4	7	0	0	730	0	2	0	0	0	#NULL!	#NULL!	0	1	1	1	1	1	DCD	1	3
49	5	2	3	3	0	0	217	1	3	0	0	0	#NULL!	#NULL!	0	1	1	1	1	1	Phonological Disorder	2	3
52	5	2	4	5	1	0.2	468	1	3	0	0	0	#NULL!	#NULL!	0	1	1	1	1	1	CD	2	3
58	5	2	3	4	0	0	730	0	2	0	0	0	#NULL!	#NULL!	0	1	1	1	1	1	CD	1	3
60	5	2	3	8	0	0	730	1	2	0	0	0	#NULL!	#NULL!	0	1	1	1	1	1	CD	1	3
61	5	2	3	8	0	0	730	1	2	0	0	0	#NULL!	#NULL!	0	1	1	1	1	1	CD	1	3
67	5	1	3	19	0	0	730	0	2	0	0	0	#NULL!	#NULL!	0	1	1	1	1	1	CD	1	3
69	5	2	4	7	0	0	730	1	3	0	0	0	#NULL!	#NULL!	0	1	1	1	1	1	CD	1	3
70	5	2	2	5	1	0.2	730	0	2	0	0	0	#NULL!	#NULL!	0	1	1	1	1	1	CD	1	3
72	5	2	1	7	0	0	730	1	3	0	0	0	#NULL!	#NULL!	0	1	1	1	1	1	CD	1	3
85	5	2	2	8	1	0.125	730	1	3	0	0	0	#NULL!	#NULL!	0	1	1	1	1	1	CD	1	3
88	5	2	4	7	0	0	730	1	3	0	0	0	#NULL!	#NULL!	0	1	1	1	1	1	Phonological Disorder	1	3
101	5	1	3	1	0	0	133	0	2	0	0	0	#NULL!	#NULL!	0	1	1	1	1	1	CD	2	3
105	5	2	4	5	0	0	730	1	3	0	0	0	#NULL!	#NULL!	0	1	1	1	1	1	CD	1	3
107	5	2	3	10	1	0.1	730	1	4	0	0	0	#NULL!	#NULL!	0	1	1	1	1	1	Expressive Language Disorder	1	3
112	5	2	1	8	1	0.125	730	0	2	0	0	0	#NULL!	#NULL!	0	1	1	1	1	1	DCD	1	3
116	5	2	5	4	1	0.25	328	2	4	0	0	0	#NULL!	#NULL!	0	1	1	1	1	1	CD	2	3
119	5	2	2	8	1	0.125	730	4	6	0	0	0	#NULL!	#NULL!	0	1	1	1	1	1	CD	1	3
124	5	2	3	8	0	0	730	1	3	0	0	0	#NULL!	#NULL!	0	1	1	1	1	1	CD	1	3
125	5	1	6	5	1	0.2	730	2	4	0	0	0	#NULL!	#NULL!	0	1	1	1	1	1	Phonological Disorder	1	3
127	5	2	3	5	0	0	730	1	3	0	0	0	#NULL!	#NULL!	0	1	1	1	1	1	Expressive Language Disorder	1	3
129	5	2	3	7	0	0	730	0	2	0	0	0	#NULL!	#NULL!	0	1	1	1	1	1	CD	1	3
130	5	2	2	6	0	0	730	1	3	0	0	0	#NULL!	#NULL!	0	1	1	1	1	1	CD	1	3
133	5	1	2	8	1	0.125	730	1	3	0	0	0	#NULL!	#NULL!	0	1	1	1	1	1	CD	1	3
136	5	2	5	1	0	0	83	0	2	0	0	0	#NULL!	#NULL!	0	1	1	1	1	1	DCD	2	3
138	5	2	3	7	0	0	730	0	2	0	0	0	#NULL!	#NULL!	0	1	1	1	1	1	Expressive Language Disorder	1	3
145	5	2	3	7	0	0	730	1	3	0	0	0	#NULL!	#NULL!	0	1	1	1	1	1	DCD	1	3
153	5	2	5	5	0	0	413	2	4	1	1	0	#NULL!	#NULL!	0	1	1	1	1	1	Expressive Language Disorder	2	1
157	5	2	4	7	0	0	730	1	3	0	0	0	#NULL!	#NULL!	0	1	1	1	1	1	DCD	1	3
160	5	2	3	7	0	0	730	0	3	0	0	0	#NULL!	#NULL!	0	0	0	1	1	1	CD	1	3
161	5	2	4	7	0	0	730	2	6	0	0	0	#NULL!	#NULL!	0	1	1	1	1	1	CD	1	3
167	5	1	4	7	1	0.142857	730	0	3	0	1	0	#NULL!	#NULL!	0	1	1	1	1	1	Expressive Language Disorder	1	2
169	5	2	5	4	0	0	730	1	3	0	0	0	#NULL!	#NULL!	0	1	1	1	1	1	Expressive Language Disorder	1	3
176	5	2	3	8	1	0.125	730	2	4	0	0	0	#NULL!	#NULL!	0	1	1	1	1	1	Expressive Language Disorder	1	3
181	5	2	5	7	0	0	730	1	3	0	0	0	#NULL!	#NULL!	0	1	1	1	1	1	Expressive Language Disorder	1	3
182	5	1	5	7	0	0	730	1	3	0	0	0	#NULL!	#NULL!	0	1	1	1	1	1	Phonological Disorder	1	3
183	5	1	7	1	0	0	150	1	3	0	0	0	#NULL!	#NULL!	0	1	1	1	1	1	DCD	2	3
198	5	2	5	1	1	1	238	0	2	0	0	0	#NULL!	#NULL!	0	1	1	1	1	1	CD	2	2
206	5	2	4	1	0	0	0	0	3	0	1	0	#NULL!	#NULL!	0	1	1	1	1	1	CD	2	1
214	5	1	4	2	0	0	231	1	3	0	0	0	#NULL!	#NULL!	0	1	1	1	1	1	Phonological Disorder	2	3
227	5	2	4	7	0	0	730	1	3	0	0	0	#NULL!	#NULL!	0	1	1	1	1	1	Phonological Disorder	1	3
233	5	2	4	2	0	0	245	2	4	0	0	0	#NULL!	#NULL!	0	1	1	1	1	1	Phonological Disorder	2	3
234	5	2	4	2	0	0	245	1	3	0	0	0	#NULL!	#NULL!	0	1	1	1	1	1	Phonological Disorder	2	3
237	5	2	5	5	1	0.2	375	2	4	0	0	0	#NULL!	#NULL!	0	1	1	1	1	1	Phonological Disorder	2	3
242	5	1	5	8	1	0.125	730	1	3	0	0	0	#NULL!	#NULL!	0	1	1	1	1	1	CD	1	3
251	5	2	4	5	0	0	730	1	3	0	0	0	#NULL!	#NULL!	0	1	1	1	1	1	CD	1	3
252	5	2	3	7	0	0	730	2	4	0	0	0	#NULL!	#NULL!	0	1	1	1	1	1	CD	1	3
263	5	2	4	6	0	0	602	1	3	0	0	0	#NULL!	#NULL!	0	1	1	1	1	1	Expressive Language Disorder	2	3
265	5	2	5	7	0	0	730	1	3	0	0	0	#NULL!	#NULL!	0	1	1	1	1	1	DCD	1	3
275	5	2	2	7	0	0	730	1	3	0	0	0	#NULL!	#NULL!	0	1	1	1	1	1	CD	1	3
288	5	1	5	4	1	0.25	476	1	3	0	0	0	#NULL!	#NULL!	0	1	1	1	1	1	DCD	2	3
297	5	1	3	7	0	0	730	1	3	0	0	0	#NULL!	#NULL!	0	1	1	1	1	1	CD	1	3
302	5	1	3	8	0	0	730	0	2	0	0	0	#NULL!	#NULL!	0	1	1	1	1	1	CD	1	3
311	5	2	3	4	0	0	730	2	4	0	0	0	#NULL!	#NULL!	0	1	1	1	1	1	CD	1	3
318	5	2	9	3	1	0.333333	402	1	3	0	0	0	#NULL!	#NULL!	0	1	1	1	1	1	DCD	2	3
321	5	1	3	7	0	0	730	1	3	0	0	0	#NULL!	#NULL!	0	1	1	1	1	1	CD	1	3
322	5	2	3	8	1	0.125	730	1	3	0	0	0	#NULL!	#NULL!	0	1	1	1	1	1	Expressive Language Disorder	1	3
323	5	2	4	7	0	0	730	0	2	0	0	0	#NULL!	#NULL!	0	1	1	1	1	1	Phonological Disorder(染色体異常)	1	3
334	5	2	1	5	0	0	499	0	2	0	0	0	#NULL!	#NULL!	0	1	1	1	1	1	Expressive Language Disorder	2	3
336	5	2	3	7	0	0	730	1	3	0	0	0	#NULL!	#NULL!	0	1	1	1	1	1	Expressive Language Disorder	1	3
340	5	2	3	7	0	0	730	0	2	0	0	0	#NULL!	#NULL!	0	1	1	1	1	1	Expressive Language Disorder	1	3
342	5	2	3	7	0	0	730	2	4	0	0	0	#NULL!	#NULL!	0	1	1	1	1	1	CD	1	3
344	5	2	2	7	0	0	730	1	3	0	0	0	#NULL!	#NULL!	0	1	1	1	1	1	DCD	1	3
353	5	2	3	6	0	0	730	2	4	0	0	0	#NULL!	#NULL!	0	1	1	1	1	1	Expressive Language Disorder	1	3
357	5	2	3	8	0	0	730	0	2	0	0	0	#NULL!	#NULL!	0	1	1	1	1	1	CD	1	3
359	5	2	4	1	0	0	98	1	3	0	0	0	#NULL!	#NULL!	0	1	1	1	1	1	DCD	2	3
360	5	2	3	9	0	0	730	1	4	0	0	0	#NULL!	#NULL!	0	1	1	1	1	1	CD	1	3
361	5	2	5	6	1	0.166667	730	1	3	0	0	0	#NULL!	#NULL!	0	1	1	1	1	1	Phonological Disorder	1	3
369	5	1	3	11	0	0	730	2	4	0	0	0	#NULL!	#NULL!	0	1	1	1	1	1	CD	1	3
374	5	2	3	7	0	0	730	1	3	0	0	0	#NULL!	#NULL!	0	1	1	1	1	1	Expressive Language Disorder	1	3
376	5	1	3	8	1	0.125	730	0	2	0	0	0	#NULL!	#NULL!	0	1	1	1	1	1	DCD	1	3
384	5	1	1	3	1	0.333333	198	0	2	0	0	0	#NULL!	#NULL!	0	1	1	1	1	1	DCD	2	3
388	5	2	3	8	0	0	730	3	5	0	0	0	#NULL!	#NULL!	0	1	1	1	1	1	CD	1	3
402	5	1	5	11	0	0	720	0	2	0	0	0	#NULL!	#NULL!	0	1	1	1	1	1	Phonological Disorder	2	3
413	5	1	5	2	1	0.5	224	0	2	0	0	0	#NULL!	#NULL!	0	1	1	1	1	1	Phonological Disorder	2	3
415	5	2	5	12	0	0	730	0	2	0	0	0	#NULL!	#NULL!	0	1	1	1	1	1	DCD	1	3
418	5	1	5	8	0	0	730	1	3	0	0	0	#NULL!	#NULL!	0	1	1	1	1	1	CD	1	3
424	5	1	3	10	0	0	730	2	4	0	0	0	#NULL!	#NULL!	0	1	1	1	1	1	CD	1	3
431	5	2	4	1	0	0	91	1	3	0	0	0	#NULL!	#NULL!	0	1	1	1	1	1	DCD	2	3
434	5	2	3	5	0	0	730	0	2	0	0	0	17	17	0	1	1	1	1	1	CD	1	3
440	5	1	3	9	1	0.111111	730	0	2	0	0	0	#NULL!	#NULL!	0	1	1	1	1	1	CD	1	3
454	5	1	8	8	0	0	730	2	4	0	0	0	#NULL!	#NULL!	0	1	1	1	1	1	Phonological Disorder	1	3
455	5	2	4	11	0	0	730	1	3	0	0	0	#NULL!	#NULL!	0	1	1	1	1	1	CD	1	3
462	5	2	5	5	1	0.2	413	2	4	0	0	0	#NULL!	#NULL!	0	1	1	1	1	1	DCD	2	3
466	5	2	4	7	0	0	730	2	4	0	0	0	#NULL!	#NULL!	0	1	1	1	1	1	Phonological Disorder	1	3
468	5	1	6	4	0	0	339	1	3	0	0	0	#NULL!	#NULL!	0	1	1	1	1	1	Phonological Disorder	2	3
470	5	1	4	8	1	0.125	730	1	3	0	0	0	#NULL!	#NULL!	0	1	1	1	1	1	Phonological Disorder	1	3
477	5	2	2	2	1	0.5	182	0	2	0	0	0	#NULL!	#NULL!	0	1	1	1	1	1	Expressive Language Disorder	2	3
482	5	2	4	8	1	0.125	730	0	2	0	0	0	#NULL!	#NULL!	0	1	1	1	1	1	CD	1	3
485	5	1	1	7	0	0	730	0	2	0	0	0	#NULL!	#NULL!	0	1	1	1	1	1	DCD	1	3
491	5	2	5	5	1	0.2	543	1	3	0	0	0	#NULL!	#NULL!	0	1	1	1	1	1	Phonological Disorder	2	3
493	5	2	4	17	4	0.235294	730	2	4	0	0	0	#NULL!	#NULL!	0	1	1	1	1	1	Phonological Disorder	1	3
503	5	2	5	5	0	0	730	0	2	0	0	0	#NULL!	#NULL!	0	1	1	1	1	1	Phonological Disorder	1	3
509	5	1	5	8	1	0.125	730	0	2	0	0	0	#NULL!	#NULL!	0	1	1	1	1	1	DCD	1	3
510	5	2	4	3	0	0	730	1	3	0	0	0	#NULL!	#NULL!	0	1	1	1	1	1	Expressive Language Disorder	1	3
511	5	1	5	7	0	0	730	0	2	0	0	0	#NULL!	#NULL!	0	1	1	1	1	1	DCD	1	3
519	5	2	4	9	0	0	730	1	3	0	0	0	#NULL!	#NULL!	0	1	1	1	1	1	CD	1	3
524	5	1	3	3	0	0	730	1	3	0	0	0	#NULL!	#NULL!	0	1	1	1	1	1	CD	1	3
549	5	2	3	7	0	0	730	1	3	0	0	0	#NULL!	#NULL!	0	1	1	1	1	1	Expressive Language Disorder	1	3
553	5	2	4	9	0	0	730	0	2	0	0	0	#NULL!	#NULL!	0	1	1	1	1	1	Expressive Language Disorder	1	3
557	5	1	3	8	0	0	730	1	3	0	0	0	#NULL!	#NULL!	0	1	1	1	1	1	Phonological Disorder	1	3
563	5	2	2	8	0	0	730	1	3	0	0	0	#NULL!	#NULL!	0	1	1	1	1	1	CD	1	3
564	5	1	3	6	1	0.166667	730	0	2	0	0	0	#NULL!	#NULL!	0	1	1	1	1	1	Expressive Language Disorder	1	3
573	5	1	5	7	0	0	730	1	3	0	0	0	#NULL!	#NULL!	0	1	1	1	1	1	Phonological Disorder	1	3
582	5	1	3	7	0	0	567	0	2	0	0	0	#NULL!	#NULL!	0	1	1	1	1	1	CD	2	3
590	5	2	4	8	0	0	730	0	2	0	0	0	#NULL!	#NULL!	0	1	1	1	1	1	CD	1	3
593	5	2	3	8	1	0.125	730	0	2	0	0	0	11	#NULL!	0	1	1	1	1	1	Expressive Language Disorder	1	3
594	5	2	5	7	1	0.142857	654	1	3	0	0	0	#NULL!	#NULL!	0	1	1	1	1	1	DCD	2	3
600	5	1	3	6	0	0	730	1	3	0	0	0	#NULL!	#NULL!	0	1	1	1	1	1	Expressive Language Disorder	1	3
607	5	2	5	9	2	0.222222	478	1	3	0	0	0	#NULL!	#NULL!	0	1	1	1	1	1	CD	2	3
611	5	2	6	1	0	0	22	0	1	0	1	0	#NULL!	#NULL!	0	1	1	1	1	1	Phonological Disorder	2	1
622	5	2	2	3	0	0	119	1	3	0	0	0	#NULL!	#NULL!	0	1	1	1	1	1	CD	2	3
623	5	2	3	13	0	0	730	1	2	0	1	0	#NULL!	#NULL!	0	1	1	1	1	1	Expressive Language Disorder	1	1
23	6	2	2	7	0	0	730	2	4	0	0	0	#NULL!	#NULL!	0	1	1	1	1	1	ID	1	3
36	6	1	3	12	0	0	730	1	3	0	0	0	#NULL!	#NULL!	0	1	1	1	1	1	ID	1	3
87	6	2	9	6	0	0	730	0	2	0	0	0	#NULL!	#NULL!	0	1	1	1	1	1	ID	1	3
94	6	2	8	5	0	0	730	1	4	0	0	0	#NULL!	#NULL!	0	1	1	1	1	1	ID	1	3
98	6	1	13	12	1	0.0833333	730	1	3	0	0	0	#NULL!	#NULL!	0	1	1	1	0	1	ID	1	3
108	6	1	2	12	0	0	730	1	3	0	0	0	#NULL!	#NULL!	0	1	1	1	1	1	ID	1	3
131	6	2	14	3	0	0	730	1	3	0	0	0	#NULL!	#NULL!	0	1	1	1	1	1	ID	1	3
140	6	2	3	8	1	0.125	730	1	3	0	0	0	#NULL!	#NULL!	0	1	1	1	1	1	ID	1	3
141	6	1	5	7	2	0.285714	384	1	3	0	0	0	#NULL!	#NULL!	0	1	1	1	1	1	ID	2	3
148	6	1	4	4	0	0	364	1	3	0	0	0	#NULL!	#NULL!	0	1	1	1	1	1	ID	2	3
149	6	2	11	1	0	0	105	0	2	0	0	0	#NULL!	#NULL!	0	1	1	1	1	1	ID	2	3
170	6	2	2	7	4	0.571429	730	0	5	0	0	0	#NULL!	#NULL!	0	1	1	1	1	1	ID	1	1
185	6	2	10	1	0	0	70	1	3	0	0	0	#NULL!	#NULL!	0	1	1	1	1	1	ID	2	3
193	6	1	2	7	0	0	730	1	3	0	0	0	#NULL!	#NULL!	0	1	1	1	1	1	ID	1	3
200	6	1	7	8	2	0.25	730	1	3	0	0	0	#NULL!	#NULL!	0	1	1	1	1	1	ID	1	3
230	6	2	14	4	0	0	212	3	5	0	0	0	#NULL!	#NULL!	0	1	1	1	1	1	ID	2	2
235	6	2	8	8	0	0	730	2	4	0	0	0	#NULL!	#NULL!	0	1	1	1	1	1	ID	1	3
238	6	2	4	7	0	0	730	0	2	0	0	0	#NULL!	#NULL!	0	1	1	1	1	1	ID	1	3
239	6	2	3	7	0	0	730	1	3	0	0	0	#NULL!	#NULL!	0	1	1	1	1	1	ID	1	3
249	6	1	1	9	1	0.111111	730	0	2	0	0	0	#NULL!	#NULL!	0	1	1	1	1	1	ID	1	3
295	6	2	11	4	1	0.25	161	1	1	0	0	0	#NULL!	#NULL!	0	1	1	1	1	1	ID	2	3
306	6	1	9	9	0	0	730	2	4	0	0	0	8	32	0	1	1	1	1	1	ID	1	3
317	6	2	4	7	3	0.428571	399	0	2	0	0	0	#NULL!	#NULL!	0	1	1	1	1	1	ID	2	3
373	6	2	3	7	0	0	730	0	2	0	0	0	#NULL!	#NULL!	0	1	1	1	1	1	ID	1	3
379	6	2	6	7	0	0	730	0	2	0	0	0	#NULL!	#NULL!	0	1	1	1	1	1	ID	1	3
412	6	2	3	9	2	0.222222	730	2	4	0	0	0	#NULL!	#NULL!	0	1	1	1	1	1	ID	1	3
447	6	2	5	7	6	0.857143	553	1	3	0	0	0	#NULL!	#NULL!	0	1	1	1	1	1	ID	2	3
459	6	2	2	12	0	0	730	2	4	0	0	0	#NULL!	#NULL!	0	1	1	1	1	1	ID	1	3
461	6	2	5	8	0	0	730	2	4	0	0	0	#NULL!	#NULL!	0	1	1	1	1	1	ID	1	3
478	6	2	10	9	1	0.111111	730	1	3	0	0	0	#NULL!	#NULL!	0	1	1	1	1	1	ID	1	3
495	6	2	8	8	0	0	730	0	2	0	0	0	#NULL!	#NULL!	0	1	1	1	1	1	ID	1	3
513	6	2	3	3	1	0.333333	730	0	2	0	0	0	#NULL!	#NULL!	0	1	1	1	1	1	ID	1	3
522	6	1	1	1	0	0	79	0	2	0	0	0	#NULL!	#NULL!	0	1	1	1	1	1	ID	2	3
555	6	2	1	16	0	0	730	0	2	0	0	0	#NULL!	#NULL!	0	1	1	1	1	1	ID	1	3
558	6	1	9	5	1	0.2	730	0	2	0	0	0	#NULL!	#NULL!	0	1	1	1	1	1	ID	1	3
578	6	1	1	13	2	0.153846	466	1	3	0	0	0	#NULL!	#NULL!	0	1	1	1	1	1	ID	2	3
591	6	2	4	5	2	0.4	212	1	3	0	0	0	#NULL!	#NULL!	0	1	1	1	1	1	ID	2	3
602	6	2	4	6	0	0	730	2	4	0	0	0	#NULL!	#NULL!	0	1	1	1	1	1	ID	1	3
31	7	1	2	9	4	0.444444	730	3	5	0	0	0	#NULL!	#NULL!	0	1	1	1	1	1	Down syndrome	1	3
38	7	1	0	14	0	0	730	1	3	0	0	0	#NULL!	#NULL!	0	1	1	1	1	1	Down syndrome	1	3
41	7	2	3	8	0	0	730	2	0	0	0	0	#NULL!	#NULL!	0	1	1	1	1	1	Down syndrome	1	3
62	7	2	2	8	0	0	730	1	3	0	0	0	#NULL!	#NULL!	0	1	1	1	1	1	Down syndrome	1	3
80	7	2	2	15	1	0.0666667	730	1	3	0	0	0	#NULL!	#NULL!	0	1	1	1	1	1	Down syndrome	1	3
81	7	2	0	9	0	0	730	1	3	0	0	0	#NULL!	#NULL!	0	1	1	1	1	1	Down syndrome	1	3
134	7	1	0	15	1	0.0666667	730	3	5	0	0	0	#NULL!	#NULL!	0	1	1	1	1	1	Down syndrome	1	3
171	7	2	0	8	0	0	730	1	3	0	0	0	#NULL!	#NULL!	0	1	1	1	1	1	Down syndrome	1	3
203	7	1	0	11	1	0.0909091	730	2	2	0	0	0	#NULL!	#NULL!	0	1	1	1	1	1	Down syndrome	1	3
215	7	1	5	1	0	0	10	0	3	0	0	0	#NULL!	#NULL!	0	1	1	1	1	1	Down syndrome	2	3
220	7	1	6	4	0	0	297	0	0	0	1	0	#NULL!	#NULL!	0	1	1	1	1	1	Down syndrome	2	1
229	7	1	0	14	0	0	730	0	2	0	0	0	#NULL!	#NULL!	0	1	1	1	1	1	Down syndrome	1	3
273	7	2	2	17	1	0.0588235	730	1	3	0	0	0	#NULL!	#NULL!	0	1	0	1	1	1	Down syndrome	1	3
276	7	2	0	7	2	0.285714	730	2	4	0	0	0	#NULL!	#NULL!	0	1	1	1	1	1	Down syndrome	1	3
281	7	2	6	24	2	0.0833333	730	1	3	0	0	0	#NULL!	#NULL!	0	1	1	0	1	1	Down syndrome	1	3
286	7	1	2	11	0	0	730	1	3	0	0	0	#NULL!	#NULL!	0	1	1	1	1	1	Down syndrome	1	3
289	7	2	0	10	1	0.1	730	2	4	0	0	0	#NULL!	#NULL!	0	1	1	1	1	1	Down syndrome	1	3
301	7	1	2	8	0	0	730	2	4	0	0	0	#NULL!	#NULL!	0	1	1	1	1	1	Down syndrome	1	3
331	7	2	3	12	1	0.0833333	565	0	2	0	0	0	#NULL!	#NULL!	0	1	1	1	1	1	Down syndrome	2	3
337	7	1	3	2	0	0	24	0	2	0	0	0	#NULL!	#NULL!	0	1	1	1	1	1	Down syndrome	2	3
345	7	1	1	9	0	0	730	2	4	0	0	0	#NULL!	#NULL!	0	1	1	1	1	1	Down syndrome	1	3
350	7	1	2	16	3	0.1875	730	2	4	0	0	0	#NULL!	#NULL!	0	1	1	1	1	1	Down syndrome	1	3
365	7	2	7	10	0	0	730	2	4	0	0	0	#NULL!	#NULL!	0	1	1	1	1	1	Down syndrome	1	3
387	7	1	0	14	2	0.142857	730	1	3	0	0	0	#NULL!	#NULL!	0	1	1	1	1	1	Down syndrome	1	3
435	7	2	2	8	0	0	730	1	3	0	0	0	#NULL!	#NULL!	0	1	1	1	1	1	Down syndrome	1	3
486	7	2	0	14	0	0	730	0	2	0	0	0	#NULL!	#NULL!	0	1	1	1	1	1	Down syndrome	1	3
499	7	1	0	10	0	0	730	1	3	0	0	0	#NULL!	#NULL!	0	1	1	1	1	1	Down syndrome	1	3
500	7	2	3	9	1	0.111111	503	0	2	0	0	0	#NULL!	#NULL!	0	1	1	1	1	1	Down syndrome	2	3
514	7	1	6	4	0	0	730	1	3	0	0	0	#NULL!	#NULL!	0	1	1	1	1	1	Down syndrome	1	3
518	7	2	1	12	1	0.0833333	730	1	3	0	0	0	#NULL!	#NULL!	0	1	1	1	1	1	Down syndrome	1	3
527	7	2	3	12	4	0.333333	730	2	3	0	0	0	#NULL!	#NULL!	0	1	1	1	1	1	Down syndrome	1	3
565	7	1	0	15	1	0.0666667	730	0	2	0	0	0	#NULL!	#NULL!	0	1	1	1	1	1	Down syndrome	1	3
581	7	1	0	17	0	0	730	0	2	0	0	0	#NULL!	#NULL!	0	1	1	1	1	1	Down syndrome	1	3
597	7	2	1	15	0	0	730	0	2	0	0	0	#NULL!	#NULL!	0	1	1	1	1	1	Down syndrome	1	3
10	8	2	3	7	0	0	730	2	4	0	0	0	#NULL!	#NULL!	0	1	1	1	1	1	Other Diagnosis	1	3
11	8	2	2	18	0	0	730	2	4	0	0	0	#NULL!	#NULL!	0	1	1	1	1	1	Other Diagnosis	1	3
29	8	1	5	3	0	0	266	2	4	0	0	0	#NULL!	#NULL!	0	1	1	1	1	1	Other Diagnosis	2	3
39	8	2	9	6	0	0	730	2	4	0	0	0	#NULL!	#NULL!	0	1	1	1	1	1	Other Diagnosis	1	3
53	8	2	0	2	0	0	189	2	4	0	0	0	#NULL!	#NULL!	0	1	1	1	1	1	Other Diagnosis	2	3
63	8	1	3	3	0	0	152	0	2	0	0	0	#NULL!	#NULL!	0	1	1	1	1	1	Other Diagnosis	2	3
65	8	2	4	8	0	0	730	0	1	0	1	0	#NULL!	#NULL!	0	1	1	1	1	1	Other Diagnosis	1	1
76	8	2	2	10	0	0	730	1	2	0	1	0	#NULL!	#NULL!	0	1	1	1	1	1	Other Diagnosis	1	1
78	8	2	0	12	0	0	730	0	2	0	0	0	#NULL!	#NULL!	0	1	1	1	1	1	Other Diagnosis	1	3
79	8	2	2	3	0	0	314	1	3	0	0	0	#NULL!	#NULL!	0	1	1	1	1	1	Other Diagnosis	2	3
83	8	2	6	9	0	0	730	1	3	0	0	0	13	#NULL!	0	1	1	1	1	0	Other Diagnosis	1	3
97	8	2	11	5	0	0	730	0	3	0	0	0	#NULL!	#NULL!	1	1	1	1	1	0	Other Diagnosis	1	3
103	8	1	10	5	0	0	217	0	2	0	0	0	#NULL!	#NULL!	0	1	1	1	1	1	Other Diagnosis	2	3
114	8	2	10	2	0	0	581	0	2	0	0	0	#NULL!	#NULL!	0	1	1	1	1	1	Other Diagnosis	2	3
118	8	2	6	3	0	0	169	0	2	0	0	0	#NULL!	#NULL!	0	1	1	1	1	1	Other Diagnosis	2	3
142	8	1	8	16	0	0	730	0	1	0	0	0	#NULL!	#NULL!	0	1	1	1	0	1	Other Diagnosis	1	1
165	8	2	2	1	0	0	730	2	4	0	0	0	#NULL!	#NULL!	0	1	1	1	1	1	Other Diagnosis	1	3
178	8	2	13	4	0	0	730	0	2	0	0	0	#NULL!	#NULL!	0	1	1	1	1	1	Other Diagnosis	1	3
184	8	1	7	10	0	0	672	2	4	1	0	0	#NULL!	#NULL!	0	1	1	1	1	1	Other Diagnosis	2	0
186	8	2	12	1	0	0	98	0	2	0	0	0	22	37	0	1	1	1	1	1	Other Diagnosis	2	3
189	8	2	5	13	0	0	730	2	4	0	0	0	14	#NULL!	0	1	1	1	1	1	Other Diagnosis	1	3
190	8	2	5	6	0	0	730	0	2	0	0	0	#NULL!	#NULL!	0	1	1	1	1	1	Other Diagnosis	1	3
191	8	1	6	4	0	0	483	0	2	0	0	0	#NULL!	#NULL!	0	1	1	1	1	1	Other Diagnosis	2	3
199	8	2	10	6	0	0	730	2	4	0	0	0	#NULL!	#NULL!	0	1	1	1	1	1	Other Diagnosis	1	3
201	8	2	8	1	0	0	6	2	4	0	0	0	#NULL!	#NULL!	0	1	1	1	1	1	Other Diagnosis	2	3
205	8	1	4	9	0	0	730	2	4	0	0	0	#NULL!	#NULL!	0	1	1	1	1	1	Other Diagnosis	1	3
207	8	1	4	7	0	0	730	1	3	0	0	0	#NULL!	#NULL!	0	1	1	1	1	1	Other Diagnosis	1	3
209	8	2	5	5	0	0	533	1	3	0	0	0	#NULL!	#NULL!	0	1	1	1	1	1	Other Diagnosis	2	3
222	8	2	13	1	0	0	105	0	2	0	0	0	#NULL!	#NULL!	0	1	1	1	1	1	Other Diagnosis	2	3
225	8	1	8	2	1	0.5	441	2	5	0	1	0	#NULL!	#NULL!	0	1	1	1	1	1	Other Diagnosis	2	1
236	8	2	3	9	0	0	730	1	3	0	0	0	#NULL!	#NULL!	1	1	1	1	1	1	Other Diagnosis	1	3
241	8	2	4	24	0	0	730	1	3	0	0	0	#NULL!	#NULL!	1	1	1	1	1	0	Other Diagnosis	1	3
253	8	2	8	4	1	0.25	730	1	3	0	0	0	#NULL!	#NULL!	0	1	1	1	1	1	Other Diagnosis	1	3
255	8	2	13	2	0	0	210	3	6	0	0	0	#NULL!	#NULL!	0	1	1	1	1	1	Other Diagnosis	2	3
256	8	1	7	1	0	0	63	1	3	0	0	0	11	#NULL!	0	1	1	1	1	1	Other Diagnosis	2	3
257	8	1	12	20	0	0	730	2	4	0	0	0	#NULL!	#NULL!	1	1	1	0	0	1	Other Diagnosis	1	3
259	8	1	3	26	7	0.269231	730	0	1	0	1	0	#NULL!	#NULL!	0	1	1	1	1	1	Other Diagnosis	1	2
271	8	1	10	3	2	0.666667	63	0	2	0	0	0	#NULL!	#NULL!	0	1	1	1	1	1	Other Diagnosis	2	3
279	8	2	4	6	0	0	730	4	5	0	1	0	#NULL!	#NULL!	0	1	1	1	1	1	Other Diagnosis	1	1
293	8	1	2	7	1	0.142857	134	1	3	0	0	0	#NULL!	#NULL!	0	1	1	1	1	1	Other Diagnosis	2	3
310	8	1	1	21	3	0.142857	448	0	2	0	0	0	#NULL!	#NULL!	0	1	1	1	1	1	Other Diagnosis	2	3
312	8	2	3	15	0	0	730	2	4	0	0	0	#NULL!	#NULL!	0	1	1	1	1	1	Other Diagnosis	1	3
314	8	2	5	6	0	0	730	1	3	0	0	0	#NULL!	#NULL!	0	1	1	1	1	1	Other Diagnosis	1	3
315	8	2	1	14	1	0.0714286	730	0	2	0	0	0	#NULL!	#NULL!	0	1	1	1	1	1	Other Diagnosis	1	3
316	8	1	11	1	1	1	31	2	3	0	1	0	#NULL!	#NULL!	0	1	1	1	0	1	Other Diagnosis	2	1
346	8	1	11	2	1	0.5	6	1	3	0	0	0	#NULL!	#NULL!	0	1	1	1	1	1	Other Diagnosis	2	3
367	8	1	0	19	3	0.157895	420	0	2	0	0	0	#NULL!	#NULL!	0	1	1	1	1	1	Other Diagnosis	2	3
377	8	2	13	14	0	0	730	0	1	0	1	0	#NULL!	#NULL!	0	1	0	1	1	1	Other Diagnosis	1	1
383	8	2	5	7	0	0	730	1	3	0	0	0	#NULL!	#NULL!	0	1	1	1	1	1	Other Diagnosis	1	3
386	8	1	7	9	1	0.111111	730	1	3	0	0	0	#NULL!	#NULL!	0	1	1	1	1	1	Other Diagnosis	1	3
403	8	2	4	7	0	0	730	1	3	1	0	0	#NULL!	#NULL!	0	1	1	1	1	1	Other Diagnosis	1	3
406	8	1	1	5	0	0	288	0	6	0	1	0	#NULL!	#NULL!	0	1	1	1	1	1	Other Diagnosis	2	1
410	8	1	9	6	2	0.333333	229	1	3	0	0	0	#NULL!	#NULL!	0	1	1	1	1	1	Other Diagnosis	2	3
421	8	2	10	8	2	0.25	730	1	3	0	0	0	#NULL!	#NULL!	0	1	1	1	1	1	Other Diagnosis	1	3
426	8	2	0	15	0	0	730	0	2	0	0	0	#NULL!	#NULL!	0	1	1	1	1	1	Other Diagnosis	1	3
427	8	1	1	9	0	0	730	1	3	0	0	0	#NULL!	#NULL!	0	1	1	1	1	1	Other Diagnosis	1	3
428	8	1	7	2	0	0	105	1	3	0	0	0	#NULL!	#NULL!	0	1	1	1	1	1	Other Diagnosis	2	3
450	8	2	4	10	3	0.3	730	2	4	1	0	0	#NULL!	#NULL!	0	1	1	1	1	1	Other Diagnosis	1	3
452	8	2	5	8	0	0	730	2	5	0	1	0	#NULL!	#NULL!	0	1	1	1	1	1	Other Diagnosis	1	2
453	8	2	0	8	1	0.125	730	1	3	0	0	0	#NULL!	#NULL!	0	1	1	1	1	1	Other Diagnosis	1	3
469	8	2	5	4	0	0	730	1	3	0	0	0	#NULL!	#NULL!	0	1	1	1	1	1	Other Diagnosis	1	3
473	8	2	0	15	0	0	730	1	3	0	0	0	#NULL!	#NULL!	0	1	1	1	1	1	Other Diagnosis	1	3
480	8	2	6	10	0	0	730	1	3	0	0	0	#NULL!	#NULL!	0	1	1	1	1	1	Other Diagnosis	1	3
504	8	2	5	6	0	0	730	2	4	0	0	0	#NULL!	#NULL!	0	1	1	1	1	1	Other Diagnosis	1	3
521	8	1	11	6	3	0.5	145	1	2	0	1	0	#NULL!	#NULL!	0	1	1	1	1	1	Other Diagnosis	2	1
531	8	1	1	1	0	0	156	1	3	0	0	0	#NULL!	#NULL!	0	0	0	0	1	1	Other Diagnosis	2	3
554	8	2	3	9	0	0	730	0	2	0	0	0	#NULL!	#NULL!	0	1	1	1	1	1	Other Diagnosis	1	3
559	8	2	0	25	6	0.24	730	1	3	0	0	0	#NULL!	#NULL!	0	1	1	1	1	1	Other Diagnosis	1	3
567	8	1	4	10	1	0.1	730	1	3	1	0	0	#NULL!	#NULL!	0	1	1	1	1	1	Other Diagnosis	1	3
571	8	1	5	4	0	0	730	1	3	0	0	0	#NULL!	#NULL!	0	1	1	1	1	1	Other Diagnosis	1	3
595	8	2	9	4	2	0.5	133	3	5	0	0	0	#NULL!	#NULL!	0	1	1	1	1	1	Other Diagnosis	2	3
601	8	1	5	6	0	0	730	2	4	0	0	0	#NULL!	#NULL!	0	1	1	1	1	1	Other Diagnosis	1	3
